# Supplementary material for: The endosymbiont of Epithemia clementina is specialized for nitrogen fixation within a photosynthetic eukaryote
Source: ISME Commun. 2024 Apr 15;4(1):ycae055. doi: 10.1093/ismeco/ycae055 (PMC11070190; doi:10.1093/ismeco/ycae055)
Supplement: TableS1-MAG_summary_ycae055 [file tables1-mag_summary_ycae055.xlsx]

## Sheet: Sheet2
MAG Name	NCBI TaxID	Genus	Species	NifH diamond hit	NifD diamond hit	Nifk diamond hit	Depth	Percent Abundance	Total Len	Num Contigs	% BUSCO complete	% BUSCO duplicated
epi.17.fa	1763363	Epithemia	Clementina	1	1	1	773.138	0.192106	3071600	1	71.5	0
epi.56.fa	322	Pseudomonas	Pseudomonas				489.004	0.121506	4567870	1	76.6	0
epi.29.fa	147645	Paracoccus	0				338.531	0.0841169	4915272	9	88.3	10.3
epi.9.fa	2898441	Pseudomonas	0				297.371	0.0738895	3901770	1	83.9	0
epi.13.fa	2321403	Chryseolinea	0				295.19	0.0733476	4363970	1	94.3	0
epi.25.fa	2840474	Gemmobacter	0				227.83	0.0566103	235530	2	0	0
epi.5.fa	2494374	Tabrizicola	0				173.698	0.0431597	213095	3	6.7	0
epi.2.fa	2904252	Lysobacter	0				102.454	0.0254574	3350440	1	95.5	0.2
epi.4.fa	2840474	Gemmobacter	0				95.6411	0.0237645	4101879	4	96.8	0
epi.1.fa	147645	Paracoccus	0				93.2282	0.023165	258249	1	0	0
epi.54.fa	2584466	Mesorhizobium	0				87.3679	0.0217088	316727	1
epi.38.fa	1736675	Devosia	0				84.7764	0.0210649	4247560	1	94.5	0.3
epi.19.fa	2735133	Herbiconiux	0				84.6942	0.0210445	4471410	1	97.2	1.1
epi.3.fa	2631580	Bradyrhizobium	0				82.1994	0.0204246	5417560	1	81.4	0.8
epi.41.fa	2493672	Mesorhizobium	0				72.9211	0.0181192	373149	2	4	0
epi.60.fa	2259595	Runella	0				71.7049	0.0178169	8385960	1	94.5	0.2
epi.35.fa	2567934	Microbacterium	0				56.4335	0.0140224	3117840	1	96.9	0.4
epi.62.fa	1034889	Variovorax	0				48.9206	0.0121556	1461560	1	28.7	0.2
epi.52.fa	1034889	Variovorax	0				43.7115	0.0108613	4312976	3	64.7	0.9
epi.53.fa	2589974	Mesorhizobium	0				42.1047	0.010462	5499998	2	93.8	0.2
epi.46.fa	2806347	Hydrogenophaga	0				38.075	0.00946072	5172627	2	99.1	0.7
epi.14.fa	450851	Phenylobacterium	Phenylobacterium				36.6919	0.00911706	5006830	1	85.9	0
epi.10.fa	448385	Sorangium	Sorangium				32.9357	0.00818373	10085800	1	87.9	1.6
epi.36.fa	2594003	Ferrovibrio	0				25.8525	0.00642371	336580	2	4	0
epi.12.fa	1437360	Bradyrhizobium	0				20.7152	0.00514723	4175530	1	93.6	0.5
epi.42.fa	1357074	Pseudomonas	0				19.0895	0.00474328	3988350	8	94	1.1
epi.39.fa	2594003	Ferrovibrio	0				18.3147	0.00455077	4141825	7	96.3	0.2
epi.45.fa	69666	Caulobacter	0				18.0931	0.0044957	4256201	3	92.4	0.7
epi.55.fa	1521768	Bradyrhizobium	0				17.3112	0.00430142	4204825	3	93.1	0
epi.44.fa	2108445	Mesorhizobium	0				16.9872	0.00422091	4572136	2	94.7	0
epi.28.fa	1545044	Paracoccus	0				13.4608	0.00334467	312957	2	14.5	0
epi.48.fa	1612173	Niveispirillum	0				12.5584	0.00312046	4003500	2	75.4	0.2
epi.34.fa	2885633	Flavobacterium	0				12.2234	0.00303722	4106080	1	71	0
epi.21.fa	1612173	Niveispirillum	0				11.9645	0.00297289	1151708	2	5.6	0
epi.27.fa	1029756	Hyphomicrobium	Hyphomicrobium	1	1	1	10.8784	0.00270303	4558799	5	87.8	1.1
epi.37.fa	1714373	Microbacterium	0				10.6435	0.00264466	3068247	27	80.7	0.6
epi.23.fa	2584466	Mesorhizobium	0				9.9361	0.00246888	5287407	28	80.5	0.2
epi.43.fa	2898149	Bradyrhizobium	0				9.85039	0.00244759	5473913	10	75.9	0.2
epi.7.fa	2741720	Rhodoferax	0				8.88025	0.00220653	3311914	63	69.1	0.3
epi.47.fa	1357074	Pseudomonas	0				8.83868	0.0021962	5588210	21	82.8	0.1
epi.63.fa	1842540	Methyloversatilis	0				7.93689	0.00197213	271318	1	12.9	0
epi.50.fa	1842540	Methyloversatilis	0	1	1	1	7.80481	0.00193931	3056246	8	57.6	0.6
epi.18.fa	2942449	Streptomyces	0				7.40897	0.00184095	5455449	17	46	0
epi.24.fa	2760307	Paracoccus	0				6.739	0.00167448	3650560	33	33.1	0
epi.20.fa	1521768	Bradyrhizobium	0				6.2055	0.00154192	4201301	26	62.1	2.4
epi.6.fa	375286	Janthinobacterium	0				5.61329	0.00139477	2359559	17	77.9	0
epi.57.fa	1750527	Roseomonas	0				5.38948	0.00133916	5891953	70	64.9	0.5
epi.33.fa	69666	Caulobacter	0				5.38236	0.00133739	3488808	32	39.7	0
epi.49.fa	1571470	Rhizobium	0				4.98984	0.00123986	4488005	174	44.8	3.6
epi.15.fa	1842539	Bosea	0				4.96834	0.00123451	3112069	98	27.4	0
epi.59.fa	2741720	Rhodoferax	0				4.72901	0.00117505	283596	4	12.1	0
epi.16.fa	1842539	Bosea	0				4.64054	0.00115306	3921295	79	27.4	0
epi.31.fa	2594003	Ferrovibrio	0				4.46667	0.00110986	3577852	58	46.3	0
epi.8.fa	74329	Brevundimonas	0				4.01857	0.000998518	1648929	61	13.7	0
epi.58.fa	1838286	Lacunisphaera	0				3.93794	0.000978483	1127439	78	8.1	0
epi.61.fa	2775403	Rhizobium	0				3.73738	0.000928648	2745817	29	43.5	0
epi.22.fa	1838286	Lacunisphaera	0				3.65302	0.000907688	2870487	104	14.5	0
epi.26.fa	2760713	Lacibacter	0				3.53759	0.000879007	1643407	67	3.2	0
epi.51.fa	2806346	Rhizobium	0				3.09079	0.000767988	2984527	141	9.9	0
epi.32.fa	1842537	Hydrogenophaga	0				3.08391	0.000766278	1080171	47	9.7	0
epi.40.fa	2594003	Ferrovibrio	0				3.06787	0.000762292	300594	17	1.6	0
epi.11.fa	1521768	Bradyrhizobium	0				3.05016	0.00075789	1319056	42	6	0
epi.30.fa	2775403	Rhizobium	0				2.86224	0.000711197	307997	9	0.8	0

## Sheet: Sheet1
322	genus	Pseudomonas	species	Pseudomonas	syringae
69666	genus	Caulobacter
74329	genus	Brevundimonas
147645	genus	Paracoccus
375286	genus	Janthinobacterium
448385	genus	Sorangium	species	Sorangium	cellulosum
450851	genus	Phenylobacterium	species	Phenylobacterium	zucineum
1029756	genus	Hyphomicrobium	species	Hyphomicrobium	nitrativorans
1034889	genus	Variovorax
1357074	genus	Pseudomonas
1437360	genus	Bradyrhizobium
1521768	genus	Bradyrhizobium
1545044	genus	Paracoccus
1571470	genus	Rhizobium
1612173	genus	Niveispirillum
1714373	genus	Microbacterium
1736675	genus	Devosia
1750527	genus	Roseomonas
1763363	genus	Epithemia	species	Clementina
1838286	genus	Lacunisphaera
1842537	genus	Hydrogenophaga
1842539	genus	Bosea
1842540	genus	Methyloversatilis
2108445	genus	Mesorhizobium
2259595	genus	Runella
2321403	genus	Chryseolinea
2493672	genus	Mesorhizobium
2494374	genus	Tabrizicola
2567934	genus	Microbacterium
2584466	genus	Mesorhizobium
2589974	genus	Mesorhizobium
2594003	genus	Ferrovibrio
2631580	genus	Bradyrhizobium
2735133	genus	Herbiconiux
2741720	genus	Rhodoferax
2760307	genus	Paracoccus
2760713	genus	Lacibacter
2775403	genus	Rhizobium
2806346	genus	Rhizobium
2806347	genus	Hydrogenophaga
2840474	genus	Gemmobacter
2885633	genus	Flavobacterium
2898149	genus	Bradyrhizobium
2898441	genus	Pseudomonas
2904252	genus	Lysobacter
2942449	genus	Streptomyces
